# Supplementary material for: Leishmania-infected macrophages release extracellular vesicles that can promote lesion development
Source: Life Sci Alliance. 2020 Oct 29;3(12):e202000742. doi: 10.26508/lsa.202000742 (PMC7652379; doi:10.26508/lsa.202000742)
Supplement: Supplementary file 1 [file LSA-2020-00742_TableS1.xlsx]

## Sheet: Sheet1
Table S1. Total host proteins identified in ceEVs and LieEVs by LC–MS/MS. Annotation, UniProt accession ID, P-value, and fold change are shown for proteins with a minimum protein identification probability of 95% and two minimum peptides. The Fisher exact test was used to calculate statistical significance and fold change in Scaffold as described in the materials and methods. In total, 618 protei…
#	Identified Proteins (831/888)	Accession Number	Fisher's Exact Test (p-value)	Fold Change by Category
1	Proliferation-associated 2G4	Q3TGU7_MOUSE	0.0001	0.2
2	Cluster of ATP-citrate synthase	Q3V117_MOUSE	0.0005	0.3
3	Keratin, type I cuticular Ha5	KRT35_MOUSE	0.00029	0.3
4	Heterogeneous nuclear ribonucleoprotein A/B	ROAA_MOUSE	0.00029	0.3
5	Cluster of ATP-dependent RNA helicase A	A0A087WPL5_MOUSE	0.0001	0.3
6	Replication protein A 70 kDa DNA-binding subunit	Q5SWN2_MOUSE	0.011	0.4
7	Cluster of T-complex protein 1 subunit delta	TCPD_MOUSE	0.0066	0.4
8	60S ribosomal protein L13	RL13_MOUSE	0.0066	0.4
9	Non-POU domain-containing octamer-binding protein	NONO_MOUSE	0.0066	0.4
10	Cluster of T-complex protein 1 subunit beta	TCPB_MOUSE	0.004	0.4
11	Cluster of Heterogeneous nuclear ribonucleoprotein D0 (Fragment)	F6ZV59_MOUSE	0.004	0.4
12	Cluster of T-complex protein 1 subunit theta	TCPQ_MOUSE	0.0024	0.4
13	Transcriptional activator protein Pur-beta	PURB_MOUSE	0.0024	0.4
14	Keratin, type I cytoskeletal 24	K1C24_MOUSE	0.00085	0.4
15	Heterogeneous nuclear ribonucleoprotein U	HNRPU_MOUSE	0.0015	0.4
16	Cluster of Polyadenylate-binding protein	Q9D4E6_MOUSE	0.0001	0.4
17	Cluster of Nuclease-sensitive element-binding protein 1	YBOX1_MOUSE	0.0001	0.4
18	Keratin, type II cytoskeletal 7	K2C7_MOUSE	0.063	0.5
19	Capping protein (Actin filament), gelsolin-like	Q99LB4_MOUSE	0.063	0.5
20	Cytoplasmic dynein 2 heavy chain 1	DYHC2_MOUSE	0.041	0.5
21	Importin subunit beta-1	IMB1_MOUSE	0.041	0.5
22	Cluster of SUMO-activating enzyme subunit 2	SAE2_MOUSE	0.041	0.5
23	T-complex protein 1 subunit zeta	TCPZ_MOUSE	0.027	0.5
24	Adenylosuccinate synthetase isozyme 1	PURA1_MOUSE	0.027	0.5
25	Transcriptional activator protein Pur-alpha	PURA_MOUSE	0.027	0.5
26	Ras-related protein Rab-13	RAB13_MOUSE	0.027	0.5
27	Cluster of Nucleoside diphosphate kinase	E9PZF0_MOUSE	0.017	0.5
28	Retrovirus-related Pol polyprotein (Fragment)	POL1_MOUSE	0.033	0.5
29	Keratin, type II cytoskeletal 72	K2C72_MOUSE	0.024	0.5
30	Cluster of Transketolase (Fragment)	A0A286YE28_MOUSE	0.0091	0.5
31	Cluster of C-1-tetrahydrofolate synthase, cytoplasmic	C1TC_MOUSE	0.016	0.5
32	Cluster of Poly(rC)-binding protein 2	PCBP2_MOUSE	0.016	0.5
33	Cluster of Gamma-enolase	A0A0N4SUX5_MOUSE	0.0016	0.5
34	Cluster of Coronin-1A	COR1A_MOUSE	0.0001	0.5
35	Receptor-type tyrosine-protein phosphatase C	S4R1M0_MOUSE	0.14	0.6
36	Charged multivesicular body protein 4b	CHM4B_MOUSE	0.14	0.6
37	Probable 28S rRNA (cytosine-C(5))-methyltransferase	E9QN31_MOUSE	0.14	0.6
38	Cluster of ATP-dependent RNA helicase DDX39A	DX39A_MOUSE	0.14	0.6
39	Myb-binding protein 1A	MBB1A_MOUSE	0.14	0.6
40	Tyrosine-protein phosphatase non-receptor type 6	PTN6_MOUSE	0.14	0.6
41	Cluster of Elongation factor 1-delta	EF1D_MOUSE	0.14	0.6
42	Proteasome subunit beta type	A0A0R4J256_MOUSE	0.14	0.6
43	Poly A binding protein, cytoplasmic 5	Q8C7D3_MOUSE	0.14	0.6
44	S-adenosylmethionine synthase isoform type-2	METK2_MOUSE	0.14	0.6
45	Cluster of 40S ribosomal protein S19 (Fragment)	D3YUG3_MOUSE	0.14	0.6
46	Pre-mRNA-processing factor 19	PRP19_MOUSE	0.094	0.6
47	40S ribosomal protein S23	RS23_MOUSE	0.094	0.6
48	Eukaryotic translation initiation factor 3 subunit C	EIF3C_MOUSE	0.094	0.6
49	Vacuolar protein sorting-associated protein 35	VPS35_MOUSE	0.094	0.6
50	Dihydropyrimidinase-related protein 2	DPYL2_MOUSE	0.094	0.6
51	Cluster of Secretory carrier-associated membrane protein 2	SCAM2_MOUSE	0.094	0.6
52	rRNA 2'-O=methyltransferase fibrillarin	FBRL_MOUSE	0.094	0.6
53	Melanotransferrin	TRFM_MOUSE	0.063	0.6
54	Cluster of Aldose reductase-related protein 2	ALD2_MOUSE	0.063	0.6
55	40S ribosomal protein S17	RS17_MOUSE	0.035	0.6
56	Polyadenylate-binding protein	A3KFU5_MOUSE	0.026	0.6
57	40S ribosomal protein S7	F6SVV1_MOUSE	0.039	0.6
58	Cluster of T-complex protein 1 subunit epsilon	TCPE_MOUSE	0.058	0.6
59	Cluster of V-type proton ATPase catalytic subunit A	VATA_MOUSE	0.041	0.6
60	Bifunctional glutamate/proline--tRNA ligase	SYEP_MOUSE	0.022	0.6
61	Cluster of Protein arginine N-methyltransferase 5	ANM5_MOUSE	0.022	0.6
62	40S ribosomal protein S20	RS20_MOUSE	0.016	0.6
63	Fatty acid synthase	FAS_MOUSE	0.012	0.6
64	Keratin, type II cytoskeletal 4	K2C4_MOUSE	0.0068	0.6
65	Cluster of Beta-enolase	ENOB_MOUSE	0.0076	0.6
66	T-complex protein 1 subunit alpha	TCPA_MOUSE	0.0044	0.6
67	Cluster of Valine--tRNA ligase	SYVC_MOUSE	0.0004	0.6
68	Keratin, type II cytoskeletal 2 oral	K22O_MOUSE	0.0001	0.6
69	Keratin 90	E9Q1Z0_MOUSE	0.0001	0.6
70	Cluster of Mitogen-activated protein kinase 3	MK03_MOUSE	0.07	0.6
71	Heterogeneous nuclear ribonucleoprotein D0 (Fragment)	E9Q5B6_MOUSE	0.031	0.6
72	Cluster of Serine/threonine-protein kinase MAK	MAK_MOUSE	0.19	0.7
73	Cluster of Serine/threonine-protein phosphatase 2A 65 kDa regulatory subunit A alpha isoform	2AAA_MOUSE	0.19	0.7
74	DNA replication licensing factor MCM7	MCM7_MOUSE	0.19	0.7
75	Ras-related protein Rab-3A	RAB3A_MOUSE	0.19	0.7
76	Cytochrome c oxidase assembly factor 7	COA7_MOUSE	0.19	0.7
77	Phosphoglycerate kinase 2	PGK2_MOUSE	0.19	0.7
78	Cluster of Nucleolar protein 56	NOP56_MOUSE	0.19	0.7
79	Biliverdin reductase A	BIEA_MOUSE	0.19	0.7
80	Cluster of Nucleophosmin	Q9DAY9_MOUSE	0.19	0.7
81	Coatomer subunit gamma-1	COPG1_MOUSE	0.19	0.7
82	EH domain-containing protein 1	EHD1_MOUSE	0.19	0.7
83	Cluster of Glucose-6-phosphate isomerase	G6PI_MOUSE	0.19	0.7
84	Proteasome subunit beta type-7	PSB7_MOUSE	0.19	0.7
85	Beta-2-microglobulin	B2MG_MOUSE	0.19	0.7
86	Cluster of Ras-related protein Rab-3B	RAB3B_MOUSE	0.19	0.7
87	Cluster of F-actin-capping protein subunit alpha-2	CAZA2_MOUSE	0.14	0.7
88	Spermidine synthase	SPEE_MOUSE	0.14	0.7
89	40S ribosomal protein S27-like	RS27L_MOUSE	0.15	0.7
90	Leucine--tRNA ligase, cytoplasmic	SYLC_MOUSE	0.076	0.7
91	Lumican	LUM_MOUSE	0.076	0.7
92	40S ribosomal protein S25	RS25_MOUSE	0.044	0.7
93	Glycine--tRNA ligase	GARS_MOUSE	0.064	0.7
94	60S ribosomal protein L8	RL8_MOUSE	0.048	0.7
95	Cluster of Predicted gene 8994	E9PV04_MOUSE	0.066	0.7
96	40S ribosomal protein S13	RS13_MOUSE	0.037	0.7
97	Cluster of Serine--tRNA ligase, cytoplasmic	SYSC_MOUSE	0.039	0.7
98	Cluster of Adenylyl cyclase-associated protein 1	CAP1_MOUSE	0.016	0.7
99	Cluster of T-complex protein 1 subunit gamma	TCPG_MOUSE	0.011	0.7
100	Cluster of RuvB-like 2	RUVB2_MOUSE	0.003	0.7
101	Proteasome subunit alpha type-4	PSA4_MOUSE	0.0061	0.7
102	Proteasome subunit alpha type-5	PSA5_MOUSE	0.0066	0.7
103	Cluster of Alpha-enolase	ENOA_MOUSE	0.00065	0.7
104	40S ribosomal protein S3a	RS3A_MOUSE	0.0003	0.7
105	Keratin, type II cytoskeletal 71	K2C71_MOUSE	0.0001	0.7
106	Cluster of Glycylpeptide N-tetradecanoyltransferase 1	NMT1_MOUSE	0.12	0.7
107	Coatomer subunit beta	COPB_MOUSE	0.12	0.7
108	Serine--tRNA ligase, cytoplasmic	Q8C483_MOUSE	0.11	0.7
109	H/ACA ribonucleoprotein complex subunit 4	DKC1_MOUSE	0.11	0.7
110	High mobility group protein HMG-I/HMG-Y	HMGA1_MOUSE	0.12	0.7
111	Heterogeneous nuclear ribonucleoprotein A/B	Q20BD0_MOUSE	0.043	0.7
112	4-trimethylaminobutyraldehyde dehydrogenase	Q3U367_MOUSE	0.048	0.7
113	Cluster of Protein arginine N-methyltransferase 1	ANM1_MOUSE	0.019	0.7
114	Rotatin	RTTN_MOUSE	0.27	0.8
115	Kinesin-like protein KIF2B	KIF2B_MOUSE	0.27	0.8
116	Cluster of EF-hand calcium-binding domain-containing protein 7	EFCB7_MOUSE	0.27	0.8
117	Huntingtin-interacting protein 1	HIP1_MOUSE	0.27	0.8
118	IST1 homolog	IST1_MOUSE	0.27	0.8
119	ATP-binding cassette sub-family E member 1	ABCE1_MOUSE	0.27	0.8
120	Eukaryotic translation initiation factor 3 subunit H	EIF3H_MOUSE	0.27	0.8
121	Cluster of Sodium/potassium-transporting ATPase subunit alpha	E9QNX7_MOUSE	0.27	0.8
122	Fructose-bisphosphate aldolase C	ALDOC_MOUSE	0.27	0.8
123	Cluster of Phosphoserine aminotransferase (Fragment)	E9Q6P1_MOUSE	0.27	0.8
124	Regucalcin	RGN_MOUSE	0.27	0.8
125	RIKEN cDNA 2010300C02 gene	E9Q3M9_MOUSE	0.2	0.8
126	Cluster of Pre-mRNA-splicing factor ATP-dependent RNA helicase DHX15	DHX15_MOUSE	0.2	0.8
127	Plasminogen	PLMN_MOUSE	0.2	0.8
128	Growth factor receptor-bound protein 2	B1AT92_MOUSE	0.19	0.8
129	Beta-glucuronidase	BGLR_MOUSE	0.15	0.8
130	Bifunctional purine biosynthesis protein PURH	PUR9_MOUSE	0.19	0.8
131	Cluster of Small nuclear ribonucleoprotein-associated protein B	RSMB_MOUSE	0.19	0.8
132	6-phosphogluconate dehydrogenase, decarboxylating	6PGD_MOUSE	0.15	0.8
133	Cluster of Cytoplasmic dynein 1 heavy chain 1	DYHC1_MOUSE	0.19	0.8
134	Annexin A6	ANXA6_MOUSE	0.19	0.8
135	Arginine--tRNA ligase, cytoplasmic	SYRC_MOUSE	0.15	0.8
136	Actin-related protein 2	ARP2_MOUSE	0.11	0.8
137	40S ribosomal protein S14	RS14_MOUSE	0.11	0.8
138	Cluster of Actin-related protein 2/3 complex subunit 1B	Q91Z25_MOUSE	0.14	0.8
139	EH domain-containing protein 4	EHD4_MOUSE	0.11	0.8
140	Rcc1 protein	Q6PFB2_MOUSE	0.068	0.8
141	Keratin, type I cytoskeletal 42	K1C42_MOUSE	0.042	0.8
142	Cluster of Phosphoglycerate kinase 1	PGK1_MOUSE	0.086	0.8
143	Proteasome subunit alpha type-2	PSA2_MOUSE	0.027	0.8
144	Proteasome subunit beta type-1	PSB1_MOUSE	0.035	0.8
145	Cluster of Proteasome subunit alpha type-7	PSA7_MOUSE	0.022	0.8
146	Keratin, type I cytoskeletal 14	K1C14_MOUSE	0.011	0.8
147	Cluster of Fructose-bisphosphate aldolase	A6ZI47_MOUSE	0.042	0.8
148	Histone H1.5	H15_MOUSE	0.0027	0.8
149	Annexin A1	ANXA1_MOUSE	0.0034	0.8
150	Keratin, type II cytoskeletal 74	K2C74_MOUSE	0.0005	0.8
151	Keratin, type II cytoskeletal 2 epidermal	K22E_MOUSE	0.0001	0.8
152	Cluster of Annexin A2	ANXA2_MOUSE	0.0001	0.8
153	Keratin, type II cytoskeletal 73	K2C73_MOUSE	0.0001	0.8
154	Cluster of Keratin, type II cytoskeletal 6A	K2C6A_MOUSE	0.0001	0.8
155	Keratin, type II cytoskeletal 1b	K2C1B_MOUSE	0.0001	0.8
156	Cluster of Histone H1.4	H14_MOUSE	0.0001	0.8
157	Cluster of Actin-like protein 6A	ACL6A_MOUSE	0.2	0.8
158	High mobility group protein HMGI-C	Q6NSP9_MOUSE	0.2	0.8
159	DNA replication licensing factor MCM4	MCM4_MOUSE	0.2	0.8
160	Fusion, derived from t(1216) malignant liposarcoma (Human)	Q8CFQ9_MOUSE	0.15	0.8
161	26S proteasome regulatory subunit 8	PRS8_MOUSE	0.11	0.8
162	60S ribosomal protein L12	RL12_MOUSE	0.13	0.8
163	Major vault protein	E9Q3X0_MOUSE	0.34	0.9
164	40S ribosomal protein S12	RS12_MOUSE	0.34	0.9
165	Alcohol dehydrogenase [NADP(+)]	AK1A1_MOUSE	0.34	0.9
166	MCG1050941	Q6IFZ8_MOUSE	0.32	0.9
167	Keratin, type I cuticular Ha6	KRT36_MOUSE	0.25	0.9
168	Cluster of L-lactate dehydrogenase C chain	LDHC_MOUSE	0.3	0.9
169	Eukaryotic translation initiation factor 3 subunit A	EIF3A_MOUSE	0.19	0.9
170	Cluster of Guanine nucleotide-binding protein G(t) subunit alpha-3	GNAT3_MOUSE	0.22	0.9
171	Cluster of Cyclin-dependent kinase 1	CDK1_MOUSE	0.18	0.9
172	Cluster of Ras-related protein Rab-5C	RAB5C_MOUSE	0.21	0.9
173	T-complex protein 1 subunit eta	TCPH_MOUSE	0.19	0.9
174	Adenosylhomocysteinase	SAHH_MOUSE	0.19	0.9
175	Cluster of Thrombospondin-1	TSP1_MOUSE	0.15	0.9
176	Cluster of Proliferating cell nuclear antigen	PCNA_MOUSE	0.1	0.9
177	Cluster of Aldose reductase	ALDR_MOUSE	0.14	0.9
178	Cluster of 60S acidic ribosomal protein P0	RLA0_MOUSE	0.1	0.9
179	Cluster of Proteasome subunit alpha type-1	PSA1_MOUSE	0.098	0.9
180	Cluster of L-lactate dehydrogenase A chain	A0A1B0GS79_MOUSE	0.092	0.9
181	Keratin, type I cytoskeletal 16	K1C16_MOUSE	0.042	0.9
182	Keratin, type I cytoskeletal 18	K1C18_MOUSE	0.098	0.9
183	Heat shock 70 kDa protein 1B	HS71B_MOUSE	0.021	0.9
184	Histone H1t	H1T_MOUSE	0.033	0.9
185	Keratin 78	E9Q0F0_MOUSE	0.016	0.9
186	Histone H1.1	H11_MOUSE	0.0038	0.9
187	Cluster of Complement C3	CO3_MOUSE	0.013	0.9
188	Keratin, type II cytoskeletal 79	K2C79_MOUSE	0.0078	0.9
189	Keratin, type II cytoskeletal 75	K2C75_MOUSE	0.00064	0.9
190	Keratin, type II cytoskeletal 5	K2C5_MOUSE	0.00018	0.9
191	Keratin, type I cytoskeletal 10	K1C10_MOUSE	0.0001	0.9
192	Keratin, type II cytoskeletal 1	K2C1_MOUSE	0.0001	0.9
193	Cluster of Annexin A5	ANXA5_MOUSE	0.0001	0.9
194	Pre-mRNA-processing-splicing factor 8	PRP8_MOUSE	0.23	0.9
195	S-formylglutathione hydrolase	H3BKH6_MOUSE	0.23	0.9
196	Actin-related protein 2/3 complex subunit 1B	ARC1B_MOUSE	0.23	0.9
197	Cluster of 26S proteasome non-ATPase regulatory subunit 8	PSMD8_MOUSE	0.2	0.9
198	Cluster of GTP-binding nuclear protein Ran	Q14AA6_MOUSE	0.022	0.9
199	Cluster of Glyceraldehyde-3-phosphate dehydrogenase	A0A1D5RLD8_MOUSE	0.0098	0.9
200	Cluster of Keratin, type I cytoskeletal 10	A2A513_MOUSE	0.0001	0.9
201	Dimethylaniline monooxygenase [N-oxide-forming] 5	FMO5_MOUSE	0.44	1
202	Cluster of Ribose-phosphate pyrophosphokinase 1	PRPS1_MOUSE	0.44	1
203	Plastin-2	PLSL_MOUSE	0.42	1
204	Cluster of Guanine nucleotide-binding protein subunit alpha-12	GNA12_MOUSE	0.42	1
205	EH domain-containing protein 3	EHD3_MOUSE	0.42	1
206	Cluster of MCG14259, isoform CRA_b	G3UW94_MOUSE	0.42	1
207	60S ribosomal protein L21	Q9CQM8_MOUSE	0.41	1
208	DNA replication licensing factor MCM2	MCM2_MOUSE	0.41	1
209	Cluster of Alpha-amylase 1	AMY1_MOUSE	0.37	1
210	Heat shock protein 75 kDa, mitochondrial	TRAP1_MOUSE	0.34	1
211	Eukaryotic translation initiation factor 3 subunit L	EIF3L_MOUSE	0.37	1
212	14-3-3 protein sigma	1433S_MOUSE	0.31	1
213	14-3-3 protein eta	1433F_MOUSE	0.36	1
214	Cluster of Gelsolin	GELS_MOUSE	0.28	1
215	Cluster of 60S ribosomal protein L3	RL3_MOUSE	0.22	1
216	Proteasome subunit beta type-3	PSB3_MOUSE	0.26	1
217	Cluster of Serine/threonine-protein phosphatase PP1-alpha catalytic subunit	PP1A_MOUSE	0.21	1
218	Inter-alpha trypsin inhibitor, heavy chain 2	G3X977_MOUSE	0.28	1
219	Inter alpha-trypsin inhibitor, heavy chain 4	A0A0R4J1N1_MOUSE	0.2	1
220	Protein RCC2	RCC2_MOUSE	0.18	1
221	Cluster of Proteasome subunit alpha type-3	PSA3_MOUSE	0.27	1
222	Cluster of Guanine nucleotide-binding protein G(I)/G(S)/G(T) subunit beta-2	GBB2_MOUSE	0.15	1
223	Proteasome subunit beta type-4	PSB4_MOUSE	0.17	1
224	78 kDa glucose-regulated protein	GRP78_MOUSE	0.22	1
225	Chloride intracellular channel protein 1	CLIC1_MOUSE	0.11	1
226	Cluster of 40S ribosomal protein S18	S4R1N6_MOUSE	0.15	1
227	Keratin, type II cytoskeletal 8	K2C8_MOUSE	0.19	1
228	Ubiquitin-like modifier-activating enzyme 1	UBA1_MOUSE	0.15	1
229	Cluster of Hemoglobin subunit alpha	HBA_MOUSE	0.16	1
230	Pregnancy zone protein	PZP_MOUSE	0.13	1
231	Keratin, type I cytoskeletal 19	K1C19_MOUSE	0.17	1
232	Cluster of Annexin A4	ANXA4_MOUSE	0.045	1
233	Keratin, type I cytoskeletal 17	K1C17_MOUSE	0.18	1
234	Serum albumin	ALBU_MOUSE	0.048	1
235	Cluster of Keratin, type I cytoskeletal 15	K1C15_MOUSE	0.033	1
236	Transitional endoplasmic reticulum ATPase	TERA_MOUSE	0.025	1
237	Keratin, type I cytoskeletal 13	K1C13_MOUSE	0.021	1
238	Cluster of Heat shock protein HSP 90-beta	HS90B_MOUSE	0.092	1
239	Alpha-2-macroglobulin-P	A2MG_MOUSE	0.012	1
240	Cluster of Pyruvate kinase PKM	KPYM_MOUSE	0.00052	1
241	Junction plakoglobin	PLAK_MOUSE	0.32	1
242	Eukaryotic translation initiation factor 2 subunit 1	IF2A_MOUSE	0.32	1
243	ATPase Asna1	ASNA_MOUSE	0.32	1
244	Desmoplakin	DESP_MOUSE	0.32	1
245	RAB22A, member RAS oncogene family, isoform CRA_c	A2ARZ7_MOUSE	0.32	1
246	Transmembrane emp24 domain-containing protein 10	TMEDA_MOUSE	0.32	1
247	Cluster of 60S ribosomal protein L32	RL32_MOUSE	0.27	1
248	Elongation factor 1-delta (Fragment)	D3YZT9_MOUSE	0.32	1
249	Prelamin-A/C	LMNA_MOUSE	0.27	1
250	40S ribosomal protein S12	F7AEH4_MOUSE	0.27	1
251	Proliferating cell nuclear antigen	A0A140T8V5_MOUSE	0.27	1
252	ATP-citrate synthase	ACLY_MOUSE	0.27	1
253	Cluster of 116 kDa U5 small nuclear ribonucleoprotein component	U5S1_MOUSE	0.3	1
254	Fibronectin	A0A087WR50_MOUSE	0.34	1
255	Cluster of Ras-related protein Rab-6A	RAB6A_MOUSE	0.26	1
256	26S proteasome regulatory subunit 6A	A2AGN7_MOUSE	0.21	1
257	Golgi apparatus protein 1 (Fragment)	F8WHM5_MOUSE	0.28	1
258	Monocarboxylate transporter 1	MOT1_MOUSE	0.52	1.1
259	Interferon-induced protein 44	IFI44_MOUSE	0.52	1.1
260	Splicing factor 3B subunit 1	SF3B1_MOUSE	0.46	1.1
261	Cluster of Alpha-centractin	ACTZ_MOUSE	0.46	1.1
262	Endoplasmin	ENPL_MOUSE	0.45	1.1
263	Predicted gene 14226	Q3TZL0_MOUSE	0.45	1.1
264	Cluster of 60S ribosomal protein L17	RL17_MOUSE	0.44	1.1
265	Cluster of Pyruvate kinase PKLR	KPYR_MOUSE	0.5	1.1
266	tRNA-splicing ligase RtcB homolog	RTCB_MOUSE	0.43	1.1
267	Cluster of Eukaryotic translation initiation factor 5A (Fragment)	A0A0A0MQM0_MOUSE	0.41	1.1
268	DnaJ homolog subfamily A member 1	DNJA1_MOUSE	0.39	1.1
269	Small nuclear ribonucleoprotein Sm D3	SMD3_MOUSE	0.45	1.1
270	4F2 cell-surface antigen heavy chain	4F2_MOUSE	0.43	1.1
271	Cluster of 60S ribosomal protein L23	RL23_MOUSE	0.47	1.1
272	Programmed cell death protein 6	PDCD6_MOUSE	0.41	1.1
273	Reticulon-4	RTN4_MOUSE	0.4	1.1
274	Monocyte differentiation antigen CD14	CD14_MOUSE	0.4	1.1
275	26S proteasome non-ATPase regulatory subunit 7	PSMD7_MOUSE	0.44	1.1
276	Cluster of Phenylalanine--tRNA ligase alpha subunit	E9PWY9_MOUSE	0.44	1.1
277	Triosephosphate isomerase	TPIS_MOUSE	0.48	1.1
278	14-3-3 protein gamma	1433G_MOUSE	0.38	1.1
279	Cluster of 4-trimethylaminobutyraldehyde dehydrogenase	AL9A1_MOUSE	0.36	1.1
280	Ras-related protein Rab-8A	RAB8A_MOUSE	0.46	1.1
281	Aldehyde dehydrogenase family 16 member A1	A0A1B0GSU0_MOUSE	0.4	1.1
282	Serine-threonine kinase receptor-associated protein	STRAP_MOUSE	0.4	1.1
283	Proteasome subunit beta type-6	PSB6_MOUSE	0.36	1.1
284	60S ribosomal protein L30	RL30_MOUSE	0.45	1.1
285	Proteasome subunit beta type-2	PSB2_MOUSE	0.39	1.1
286	Cluster of Elongation factor 1-gamma	EF1G_MOUSE	0.48	1.1
287	Cluster of Proteasome subunit alpha type-6	PSA6_MOUSE	0.32	1.1
288	Cluster of 26S proteasome regulatory subunit 7	Q8BVQ9_MOUSE	0.4	1.1
289	Ferritin heavy chain	FRIH_MOUSE	0.28	1.1
290	Cluster of Hemoglobin subunit beta-2	HBB2_MOUSE	0.41	1.1
291	Aspartate--tRNA ligase, cytoplasmic	SYDC_MOUSE	0.26	1.1
292	BC035947 protein	B2RQY6_MOUSE	0.26	1.1
293	Cluster of 26S proteasome non-ATPase regulatory subunit 11	PSD11_MOUSE	0.32	1.1
294	Core histone macro-H2A.1	H2AY_MOUSE	0.32	1.1
295	Heat shock 70 kDa protein 1-like	HS71L_MOUSE	0.2	1.1
296	Cluster of 40S ribosomal protein SA	RSSA_MOUSE	0.28	1.1
297	Cluster of 40S ribosomal protein S4, X isoform	RS4X_MOUSE	0.23	1.1
298	Cluster of Elongation factor 1-alpha 1	EF1A1_MOUSE	0.064	1.1
299	Cluster of Heat shock cognate 71 kDa protein	HSP7C_MOUSE	0.047	1.1
300	Protease, serine 3	Q792Z0_MOUSE	0.15	1.1
301	Cluster of H-2 class I histocompatibility antigen, TLA(B) alpha chain	Q05A75_MOUSE	0.4	1.1
302	Actin-related protein 2/3 complex subunit 2	ARPC2_MOUSE	0.4	1.1
303	Cluster of Vesicle-associated membrane protein 3	VAMP3_MOUSE	0.4	1.1
304	Cluster of Staphylococcal nuclease domain-containing protein 1	SND1_MOUSE	0.4	1.1
305	EMILIN-2	EMIL2_MOUSE	0.35	1.1
306	Adenylyltransferase and sulfurtransferase MOCS3	MOCS3_MOUSE	0.43	1.1
307	Ribosomal protein L23A, pseudogene 3	A0A140T8M7_MOUSE	0.37	1.1
308	Peptidyl-prolyl cis-trans isomerase A	PPIA_MOUSE	0.37	1.1
309	Cluster of 26S proteasome non-ATPase regulatory subunit 12	B1AT36_MOUSE	0.26	1.1
310	Predicted gene 10036	E9PYL9_MOUSE	0.38	1.1
311	ADP-ribosylation factor 6	ARF6_MOUSE	0.58	1.2
312	Reticulon-3	RTN3_MOUSE	0.56	1.2
313	Moesin	MOES_MOUSE	0.57	1.2
314	Proteasome subunit beta type-8	PSB8_MOUSE	0.55	1.2
315	Alanine--tRNA ligase, cytoplasmic	SYAC_MOUSE	0.52	1.2
316	Endophilin-A2	SH3G1_MOUSE	0.54	1.2
317	Cluster of H-2 class I histocompatibility antigen, D-D alpha chain	HA12_MOUSE	0.56	1.2
318	Cluster of 60S ribosomal protein L11	RL11_MOUSE	0.51	1.2
319	14-3-3 protein beta/alpha	1433B_MOUSE	0.51	1.2
320	Eukaryotic translation initiation factor 3 subunit I	EIF3I_MOUSE	0.55	1.2
321	26S proteasome regulatory subunit 6B	A0A140LIZ5_MOUSE	0.54	1.2
322	Cluster of 60S ribosomal protein L5	RL5_MOUSE	0.53	1.2
323	Cluster of Ribosomal protein	Q5XJF6_MOUSE	0.5	1.2
324	Eukaryotic translation initiation factor 3 subunit E	EIF3E_MOUSE	0.5	1.2
325	Cofilin-1	F8WGL3_MOUSE	0.5	1.2
326	14-3-3 protein zeta/delta	1433Z_MOUSE	0.51	1.2
327	Keratin, type I cytoskeletal 28	K1C28_MOUSE	0.54	1.2
328	Ras-related protein Rab-8B	RAB8B_MOUSE	0.49	1.2
329	Cluster of 14-3-3 protein epsilon	1433E_MOUSE	0.54	1.2
330	Profilin-1	PROF1_MOUSE	0.54	1.2
331	Proteasome subunit beta type-5	PSB5_MOUSE	0.47	1.2
332	RuvB-like 1	RUVB1_MOUSE	0.48	1.2
333	Cluster of 40S ribosomal protein S5	Q91V55_MOUSE	0.54	1.2
334	Isoleucine--tRNA ligase, cytoplasmic	SYIC_MOUSE	0.48	1.2
335	Cluster of 26S proteasome non-ATPase regulatory subunit 13	PSD13_MOUSE	0.56	1.2
336	Pigment epithelium-derived factor	PEDF_MOUSE	0.48	1.2
337	Cluster of 60S ribosomal protein L6	RL6_MOUSE	0.44	1.2
338	40S ribosomal protein S16	RS16_MOUSE	0.5	1.2
339	Cluster of Ubiquitin-fusion protein	E9BMW6_LEIDB	0.45	1.2
340	Cluster of MLV-related proviral Env polyprotein	ENV1_MOUSE	0.43	1.2
341	Cluster of MCG140783	Q792Y9_MOUSE	0.28	1.2
342	Cluster of Glyceraldehyde-3-phosphate dehydrogenase	A0A0R4J0X7_MOUSE	0.25	1.2
343	Phosphoglycerate mutase 2	PGAM2_MOUSE	0.42	1.2
344	ADP-ribosylation factor-like protein 8A	ARL8A_MOUSE	0.42	1.2
345	Cluster of Guanine nucleotide-binding protein G(I)/G(S)/G(T) subunit beta-1	GBB1_MOUSE	0.5	1.2
346	60S ribosomal protein L31	RL31_MOUSE	0.38	1.2
347	Cluster of RAS-related C3 botulinum substrate 3, isoform CRA_a (Fragment)	A2AC13_MOUSE	0.4	1.2
348	Cluster of Actin-related protein 2/3 complex subunit 3	ARPC3_MOUSE	0.35	1.2
349	Cluster of Polyadenylate-binding protein 1	PABP1_MOUSE	0.46	1.2
350	40S ribosomal protein S7	RS7_MOUSE	0.48	1.2
351	Ras-related C3 botulinum toxin substrate 2	RAC2_MOUSE	0.3	1.2
352	Predicted gene 11639	A0A1D5RLM8_MOUSE	0.55	1.3
353	Cluster of IQ motif-containing GTPase-activating protein 3	F8VQ29_MOUSE	0.55	1.3
354	Cluster of Titin	TITIN_MOUSE	0.55	1.3
355	Cluster of ATP-dependent 6-phosphofructokinase	Q8C605_MOUSE	0.55	1.3
356	Cluster of Glutathione S-transferase A4	GSTA4_MOUSE	0.55	1.3
357	Aminoacyl tRNA synthase complex-interacting multifunctional protein 2	AIMP2_MOUSE	0.55	1.3
358	Copine-3	CPNE3_MOUSE	0.55	1.3
359	Tetraspanin-14	TSN14_MOUSE	0.55	1.3
360	Cluster of Acidic leucine-rich nuclear phosphoprotein 32 family member E	AN32E_MOUSE	0.55	1.3
361	Coiled-coil domain-containing protein 171	CC171_MOUSE	0.55	1.3
362	Eukaryotic translation initiation factor 3 subunit D	EIF3D_MOUSE	0.55	1.3
363	Galectin-1	LEG1_MOUSE	0.55	1.3
364	Collagen alpha-2(IV) chain	CO4A2_MOUSE	0.55	1.3
365	N-acetylgalactosaminyltransferase 7	GALT7_MOUSE	0.49	1.3
366	Cluster of L-lactate dehydrogenase B chain	LDHB_MOUSE	0.51	1.3
367	Proteasome subunit beta type-10	PSB10_MOUSE	0.51	1.3
368	Fibrinogen beta chain	FIBB_MOUSE	0.51	1.3
369	Potassium-transporting ATPase alpha chain 2	AT12A_MOUSE	0.52	1.3
370	Sodium/potassium-transporting ATPase subunit alpha-4	AT1A4_MOUSE	0.52	1.3
371	Cluster of 60S ribosomal protein L34	RL34_MOUSE	0.48	1.3
372	Aspartyl aminopeptidase	Q3TVK3_MOUSE	0.48	1.3
373	Apolipoprotein A-I	APOA1_MOUSE	0.48	1.3
374	Cluster of Eukaryotic translation initiation factor 3 subunit M	EIF3M_MOUSE	0.5	1.3
375	Ubiquitin-like modifier-activating enzyme 1 Y	UBA1Y_MOUSE	0.44	1.3
376	26S proteasome non-ATPase regulatory subunit 8	Q9CPS5_MOUSE	0.51	1.3
377	Proteasome subunit beta type	D3YUM8_MOUSE	0.45	1.3
378	Small nuclear ribonucleoprotein Sm D2	SMD2_MOUSE	0.48	1.3
379	26S proteasome regulatory subunit 4	PRS4_MOUSE	0.44	1.3
380	60S ribosomal protein L27	RL27_MOUSE	0.5	1.3
381	Cluster of Deoxyribose-phosphate aldolase (Fragment)	A0A0N4SUV7_MOUSE	0.38	1.3
382	Cluster of Integrin alpha-4	ITA4_MOUSE	0.41	1.3
383	Actin-related protein 3	ARP3_MOUSE	0.4	1.3
384	Cluster of Coatomer subunit alpha	COPA_MOUSE	0.47	1.3
385	Cluster of Methionine--tRNA ligase, cytoplasmic	SYMC_MOUSE	0.35	1.3
386	Prothrombin	THRB_MOUSE	0.47	1.3
387	Splicing factor 3B subunit 3	SF3B3_MOUSE	0.44	1.3
388	26S proteasome non-ATPase regulatory subunit 3	PSMD3_MOUSE	0.41	1.3
389	Cluster of Immunoglobulin superfamily member 8	IGSF8_MOUSE	0.37	1.3
390	Ribosomal protein L15	E9QAZ2_MOUSE	0.37	1.3
391	Tubulin beta-1 chain	TBB1_MOUSE	0.3	1.3
392	40S ribosomal protein S6	RS6_MOUSE	0.45	1.3
393	40S ribosomal protein S26	RS26_MOUSE	0.37	1.3
394	Cluster of Protein arginine N-methyltransferase 1	A0A171KXD3_MOUSE	0.31	1.3
395	Cluster of Elongation factor 2	EF2_MOUSE	0.35	1.3
396	40S ribosomal protein S3	RS3_MOUSE	0.35	1.3
397	MCG15083	Q9QUK9_MOUSE	0.25	1.3
398	Cluster of GTP-binding nuclear protein Ran	RAN_MOUSE	0.21	1.3
399	Programmed cell death 6-interacting protein	PDC6I_MOUSE	0.33	1.3
400	Cluster of Beta-actin-like protein 2	ACTBL_MOUSE	0.12	1.3
401	Ras GTPase-activating-like protein IQGAP1	IQGA1_MOUSE	0.48	1.3
402	Cluster of Ras-related protein Rab-11A	E9Q3P9_MOUSE	0.43	1.3
403	Annexin A3	ANXA3_MOUSE	0.57	1.3
404	C-C motif chemokine 9	CCL9_MOUSE	0.57	1.3
405	Cluster of U1 small nuclear ribonucleoprotein 70 kDa	RU17_MOUSE	0.51	1.3
406	Cofilin-1	COF1_MOUSE	0.57	1.3
407	Methionine--tRNA ligase, cytoplasmic	E9QB02_MOUSE	0.45	1.3
408	Cluster of Histone H2A.V	H2AV_MOUSE	0.35	1.3
409	Cluster of Myosin-10	MYH10_MOUSE	0.46	1.4
410	Transcription elongation factor SPT6	SPT6H_MOUSE	0.46	1.4
411	Leukocyte surface antigen CD53	CD53_MOUSE	0.46	1.4
412	Tetraspanin (Fragment)	D3Z0B7_MOUSE	0.46	1.4
413	Complement C4-B	CO4B_MOUSE	0.46	1.4
414	Endophilin-A1	A2ALV3_MOUSE	0.46	1.4
415	Synaptic vesicle membrane protein VAT-1 homolog	VAT1_MOUSE	0.46	1.4
416	Phospholipid scramblase 3	PLS3_MOUSE	0.46	1.4
417	Serine/threonine-protein phosphatase 2A 55 kDa regulatory subunit B alpha isoform	2ABA_MOUSE	0.46	1.4
418	Eukaryotic translation initiation factor 3 subunit B	EIF3B_MOUSE	0.46	1.4
419	Arrestin domain-containing protein 1 (Fragment)	A2AIS9_MOUSE	0.46	1.4
420	Histone H1.0	H10_MOUSE	0.46	1.4
421	60S ribosomal protein L22	RL22_MOUSE	0.46	1.4
422	CD81 antigen	CD81_MOUSE	0.46	1.4
423	Septin-2	E9Q3V6_MOUSE	0.46	1.4
424	Actin-related protein 3B	ARP3B_MOUSE	0.46	1.4
425	Cluster of Ras-related protein Rab-22A	RB22A_MOUSE	0.46	1.4
426	Eukaryotic translation initiation factor 3 subunit F	EIF3F_MOUSE	0.46	1.4
427	Cluster of Clathrin light chain B	CLCB_MOUSE	0.44	1.4
428	60S ribosomal protein L24	RL24_MOUSE	0.39	1.4
429	CD180 antigen	CD180_MOUSE	0.42	1.4
430	Cluster of Serine/threonine-protein phosphatase 2A catalytic subunit alpha isoform	PP2AA_MOUSE	0.43	1.4
431	Cluster of 26S proteasome non-ATPase regulatory subunit 12	PSD12_MOUSE	0.39	1.4
432	60S ribosomal protein L35a	RL35A_MOUSE	0.39	1.4
433	Cluster of Integrin beta	Q542I8_MOUSE	0.42	1.4
434	Cluster of 14-3-3 protein theta (Fragment)	F6YY69_MOUSE	0.38	1.4
435	Galactokinase	GALK1_MOUSE	0.39	1.4
436	Cluster of 40S ribosomal protein S24	RS24_MOUSE	0.4	1.4
437	Integrin beta-1	ITB1_MOUSE	0.37	1.4
438	Cluster of Peptidyl-prolyl cis-trans isomerase	A0A1L1SST0_MOUSE	0.38	1.4
439	Cluster of Actin-related protein 2/3 complex subunit 3 (Fragment)	A0A0G2JFK7_MOUSE	0.34	1.4
440	S-formylglutathione hydrolase	H3BJL6_MOUSE	0.37	1.4
441	Cluster of Ras-related protein Rab-11A (Fragment)	F8WGS1_MOUSE	0.35	1.4
442	Inter-alpha-trypsin inhibitor heavy chain H3	ITIH3_MOUSE	0.36	1.4
443	Annexin A7	ANXA7_MOUSE	0.27	1.4
444	Cluster of Glucose-6-phosphate 1-dehydrogenase X	G6PD1_MOUSE	0.26	1.4
445	Cluster of Ribosomal protein 13A, pseudogene 1	A0A140T8K2_MOUSE	0.2	1.4
446	Adenine phosphoribosyltransferase	APT_MOUSE	0.26	1.4
447	Lipoprotein lipase	LIPL_MOUSE	0.11	1.4
448	Cluster of 40S ribosomal protein S11	RS11_MOUSE	0.17	1.4
449	Receptor of activated protein C kinase 1	RACK1_MOUSE	0.12	1.4
450	Cluster of 40S ribosomal protein S9	RS9_MOUSE	0.071	1.4
451	Cluster of Predicted gene 8225	D3Z536_MOUSE	0.042	1.4
452	Cluster of Tubulin alpha-1C chain	TBA1C_MOUSE	0.019	1.4
453	Cluster of Tubulin beta-5 chain	TBB5_MOUSE	0.044	1.4
454	40S ribosomal protein S28	RS28_MOUSE	0.56	1.4
455	40S ribosomal protein S30	Q642K5_MOUSE	0.5	1.4
456	Cluster of Titin	TITIN_MOUSE	0.38	1.5
457	Cluster of 40S ribosomal protein S10	Q3UW83_MOUSE	0.38	1.5
458	Secretory carrier-associated membrane protein	E9Q855_MOUSE	0.38	1.5
459	Cathepsin Z	CATZ_MOUSE	0.38	1.5
460	Serine/arginine-rich splicing factor 7	SRSF7_MOUSE	0.38	1.5
461	Cluster of Keratin, type II cuticular Hb5	KRT85_MOUSE	0.38	1.5
462	Serine/arginine-rich splicing factor 3	SRSF3_MOUSE	0.38	1.5
463	U5 small nuclear ribonucleoprotein 200 kDa helicase	U520_MOUSE	0.36	1.5
464	Cluster of GTPase KRas	RASK_MOUSE	0.3	1.5
465	Cluster of Basigin (Fragment)	J3QP71_MOUSE	0.32	1.5
466	Cluster of Actin-related protein 2/3 complex subunit 4	ARPC4_MOUSE	0.29	1.5
467	Cluster of Peroxiredoxin-4	PRDX4_MOUSE	0.24	1.5
468	Cluster of Sodium/potassium-transporting ATPase subunit alpha-1	AT1A1_MOUSE	0.2	1.5
469	60S acidic ribosomal protein P2	RLA2_MOUSE	0.13	1.5
470	Clathrin light chain	B1AWE0_MOUSE	0.2	1.5
471	Cluster of Peroxiredoxin-1 (Fragment)	B1AXW5_MOUSE	0.18	1.5
472	Cluster of 26S proteasome non-ATPase regulatory subunit 1	PSMD1_MOUSE	0.16	1.5
473	26S proteasome non-ATPase regulatory subunit 2	PSMD2_MOUSE	0.095	1.5
474	Cluster of Cell division control protein 42 homolog	CDC42_MOUSE	0.074	1.5
475	Cluster of 60S ribosomal protein L7	RL7_MOUSE	0.081	1.5
476	Cluster of 60S ribosomal protein L18	A0A1B0GSS8_MOUSE	0.081	1.5
477	Cluster of Predicted gene 14214 (Fragment)	V9GX35_MOUSE	0.052	1.5
478	Hemoglobin subunit epsilon-Y2	HBE_MOUSE	0.057	1.5
479	Cluster of Ferritin	Q9CPX4_MOUSE	0.055	1.5
480	40S ribosomal protein S8	RS8_MOUSE	0.0012	1.5
481	Cluster of Histone H2A	Q8CGP4_MOUSE	0.0001	1.5
482	Cluster of 40S ribosomal protein S15	RS15_MOUSE	0.56	1.5
483	Galectin-3-binding protein	LG3BP_MOUSE	0.56	1.5
484	60S ribosomal protein L26 (Fragment)	B1ARA3_MOUSE	0.56	1.5
485	60S ribosomal protein L28	RL28_MOUSE	0.57	1.5
486	Cluster of 40S ribosomal protein S27 (Fragment)	A0A0G2JDW7_MOUSE	0.57	1.5
487	Basigin	K3W4Q8_MOUSE	0.57	1.5
488	60S ribosomal protein L35a	RL35A_MOUSE	0.57	1.5
489	Cluster of 40S ribosomal protein S19	RS19_MOUSE	0.46	1.5
490	Cluster of 60S ribosomal protein L13a	RL13A_MOUSE	0.55	1.5
491	Mitogen-activated protein kinase kinase kinase 21	M3K21_MOUSE	0.3	1.6
492	Cluster of Small nuclear ribonucleoprotein E	RUXE_MOUSE	0.28	1.6
493	Sodium/potassium-transporting ATPase subunit beta-3	AT1B3_MOUSE	0.23	1.6
494	Sorcin	SORCN_MOUSE	0.24	1.6
495	Ras-related protein Rab-10	RAB10_MOUSE	0.25	1.6
496	DnaJ homolog subfamily A member 2	DNJA2_MOUSE	0.21	1.6
497	Cluster of Serine/arginine-rich-splicing factor 1	H7BX95_MOUSE	0.21	1.6
498	Cluster of 26S proteasome regulatory subunit 6A	PRS6A_MOUSE	0.092	1.6
499	Cluster of Ras-related protein Rab-1B	RAB1B_MOUSE	0.089	1.6
500	Ras-related protein Rab-7a	RAB7A_MOUSE	0.12	1.6
501	60S ribosomal protein L4	RL4_MOUSE	0.11	1.6
502	Cluster of Histone H2B type 1-A	H2B1A_MOUSE	0.0001	1.6
503	40S ribosomal protein S10	RS10_MOUSE	0.58	1.6
504	Cluster of Myosin light polypeptide 6	A0A1W2P6F6_MOUSE	0.57	1.6
505	Cluster of ADP-ribosylation factor 1	ARF1_MOUSE	0.55	1.6
506	Cluster of Fructose-bisphosphate aldolase A	ALDOA_MOUSE	0.38	1.6
507	Peroxiredoxin-1 (Fragment)	B1AXW6_MOUSE	0.49	1.6
508	Cluster of Tubulin alpha-1B chain	TBA1B_MOUSE	0.34	1.6
509	40S ribosomal protein S18	RS18_MOUSE	0.24	1.6
510	Cluster of Actin, cytoplasmic 1	ACTB_MOUSE	0.18	1.6
511	Methylosome protein 50	MEP50_MOUSE	0.3	1.7
512	Eukaryotic translation initiation factor 3 subunit K	A0A140LJ59_MOUSE	0.3	1.7
513	Guanine nucleotide-binding protein G(I)/G(S)/G(T) subunit beta-3	GBB3_MOUSE	0.3	1.7
514	Cluster of Radixin	RADI_MOUSE	0.23	1.7
515	Cluster of Histone-binding protein RBBP4	RBBP4_MOUSE	0.25	1.7
516	Transferrin receptor protein 1	TFR1_MOUSE	0.22	1.7
517	Synaptogyrin-1	SNG1_MOUSE	0.23	1.7
518	CD9 antigen	CD9_MOUSE	0.087	1.7
519	26S proteasome non-ATPase regulatory subunit 6	PSMD6_MOUSE	0.047	1.7
520	26S proteasome regulatory subunit 10B	PRS10_MOUSE	0.058	1.7
521	Cluster of D-3-phosphoglycerate dehydrogenase	SERA_MOUSE	0.0036	1.7
522	Histone H4	H4_MOUSE	0.0001	1.7
523	Deoxyribose-phosphate aldolase	DEOC_MOUSE	0.51	1.7
524	Cluster of Ras-related protein Rab-5C	Q8C266_MOUSE	0.51	1.7
525	40S ribosomal protein S25	A0A1L1SQA8_MOUSE	0.31	1.7
526	Cluster of Histone H2A type 2-A	H2A2A_MOUSE	0.21	1.7
527	Cluster of Tumor susceptibility gene 101 protein	TS101_MOUSE	0.24	1.8
528	60S ribosomal protein L27a	RL27A_MOUSE	0.24	1.8
529	Cluster of 60S ribosomal protein L9 (Fragment)	A0A0G2JES3_MOUSE	0.24	1.8
530	Cluster of Ras-related protein Rab-2A	RAB2A_MOUSE	0.24	1.8
531	Erythrocyte band 7 integral membrane protein	STOM_MOUSE	0.24	1.8
532	S-methyl-5'-thioadenosine phosphorylase	MTAP_MOUSE	0.24	1.8
533	Chloride intracellular channel protein 4	CLIC4_MOUSE	0.24	1.8
534	Vacuolar protein sorting-associated protein 29 (Fragment)	D3YYD5_MOUSE	0.2	1.8
535	Cluster of Tripeptidyl-peptidase 2	TPP2_MOUSE	0.14	1.8
536	Mitotic checkpoint protein BUB3	A0A140LHA2_MOUSE	0.12	1.8
537	Cluster of Antithrombin-III	ANT3_MOUSE	0.11	1.8
538	Cluster of Eukaryotic initiation factor 4A-I	IF4A1_MOUSE	0.03	1.8
539	Cluster of Clathrin heavy chain	Q5SXR6_MOUSE	0.0001	1.8
540	Cluster of Transforming protein RhoA	RHOA_MOUSE	0.43	1.8
541	60S ribosomal protein L10 (Fragment)	I7HLV2_MOUSE	0.38	1.8
542	Cluster of L-lactate dehydrogenase	A0A1B0GSR9_MOUSE	0.3	1.8
543	60S ribosomal protein L18	RL18_MOUSE	0.34	1.8
544	Cluster of 60S ribosomal protein L7a	RL7A_MOUSE	0.21	1.8
545	Cluster of Integrin alpha-M	ITAM_MOUSE	0.14	1.9
546	Keratin, type I cytoskeletal 25	K1C25_MOUSE	0.14	1.9
547	Cluster of Annexin A11	ANX11_MOUSE	0.11	1.9
548	Cluster of Ras-related protein Rap-1b	RAP1B_MOUSE	0.085	1.9
549	Keratin, type I cytoskeletal 27	K1C27_MOUSE	0.084	1.9
550	Cation-dependent mannose-6-phosphate receptor	MPRD_MOUSE	0.034	1.9
551	Cluster of 40S ribosomal protein S15a	RS15A_MOUSE	0.022	1.9
552	Cluster of Rho-related GTP-binding protein RhoC	RHOC_MOUSE	0.022	1.9
553	Cluster of ADP-ribosylation factor, putative	E9BN59_LEIDB	0.016	1.9
554	Cluster of Asparagine synthetase [glutamine-hydrolyzing]	ASNS_MOUSE	0.0064	1.9
555	Cluster of Histone H2A.Z	H2AZ_MOUSE	0.0001	1.9
556	Coatomer subunit alpha	F8WHL2_MOUSE	0.43	1.9
557	Cluster of 14-3-3 protein theta (Fragment)	F6VW30_MOUSE	0.43	1.9
558	Clathrin light chain	B1AWD8_MOUSE	0.33	1.9
559	Cluster of Clathrin heavy chain 1	CLH1_MOUSE	0.0023	1.9
560	Peptidyl-prolyl cis-trans isomerase	V9GXC1_MOUSE	0.19	2
561	Cluster of Ras-related protein Rab-15	RAB15_MOUSE	0.19	2
562	Cluster of 60S acidic ribosomal protein P1	RLA1_MOUSE	0.053	2
563	Cluster of Proteasome regulatory ATPase subunit	E9BUG5_LEIDB	0.054	2
564	Asparagine--tRNA ligase, cytoplasmic	SYNC_MOUSE	0.03	2
565	Cluster of 60S ribosomal protein L14	RL14_MOUSE	0.0026	2
566	Cluster of MCG4375, isoform CRA_b	Q3TMX0_MOUSE	0.0001	2
567	Cluster of Histone H3.2	A0A1W2P768_MOUSE	0.0001	2
568	Cluster of Guanine nucleotide-binding protein G(i) subunit alpha-2	GNAI2_MOUSE	0.23	2
569	RNA-binding protein 10	RBM10_MOUSE	0.14	2.1
570	High affinity immunoglobulin epsilon receptor subunit gamma	FCERG_MOUSE	0.14	2.1
571	Small nuclear ribonucleoprotein Sm D1	SMD1_MOUSE	0.14	2.1
572	Cytoplasmic dynein 1 light intermediate chain 1	DC1L1_MOUSE	0.14	2.1
573	Myeloid-associated differentiation marker	MYADM_MOUSE	0.14	2.1
574	Core histone macro-H2A.2	H2AW_MOUSE	0.14	2.1
575	Cluster of Phosphoglycerate mutase 1	PGAM1_MOUSE	0.076	2.1
576	Cluster of 60S ribosomal protein L18a	RL18A_MOUSE	0.0031	2.1
577	Cluster of Histone H2B type 1-H	H2B1H_MOUSE	0.022	2.1
578	Vitronectin	VTNC_MOUSE	0.11	2.2
579	Cluster of Ribosomal protein L19	A2A547_MOUSE	0.11	2.2
580	Eukaryotic translation elongation factor 1 epsilon-1	MCA3_MOUSE	0.11	2.2
581	Cluster of CD44 antigen	A2APM2_MOUSE	0.11	2.2
582	Lupus La protein homolog	LA_MOUSE	0.11	2.2
583	Cluster of GTP-binding protein SAR1b	SAR1B_MOUSE	0.066	2.2
584	26S proteasome non-ATPase regulatory subunit 14	PSDE_MOUSE	0.066	2.2
585	Cluster of Amino acid transporter	Q9ESU7_MOUSE	0.036	2.2
586	Platelet glycoprotein 4	CD36_MOUSE	0.023	2.2
587	Integrin alpha-M	Q3U1U4_MOUSE	0.31	2.2
588	Cluster of 40S ribosomal protein S2	RS2_MOUSE	0.037	2.2
589	Cluster of Heterogeneous nuclear ribonucleoprotein K	B2M1R6_MOUSE	0.079	2.3
590	Ezrin	EZRI_MOUSE	0.079	2.3
591	Cluster of Vascular endothelial growth factor receptor 3	VGFR3_MOUSE	0.063	2.3
592	Proteolipid protein 2	PLP2_MOUSE	0.038	2.3
593	Cluster of ADP-ribosylation factor-like protein 8B	ARL8B_MOUSE	0.017	2.3
594	60S ribosomal protein L10	RL10_MOUSE	0.011	2.3
595	Lactadherin	MFGM_MOUSE	0.00033	2.3
596	40S ribosomal protein S5 (Fragment)	D3Z1S8_MOUSE	0.19	2.3
597	Cluster of Ubiquitin-40S ribosomal protein S27a	RS27A_MOUSE	0.06	2.3
598	Myosin-14	K3W4R2_MOUSE	0.079	2.4
599	Cluster of 60S ribosomal protein L36	Q6ZWZ4_MOUSE	0.079	2.4
600	Galectin-3	LEG3_MOUSE	0.042	2.4
601	CD63 antigen	CD63_MOUSE	0.023	2.4
602	Myosin-9	MYH9_MOUSE	0.013	2.4
603	Cluster of Cathepsin D	CATD_MOUSE	0.058	2.5
604	Rho-related GTP-binding protein RhoB	RHOB_MOUSE	0.058	2.5
605	EGF-like repeat and discoidin I-like domain-containing protein 3	EDIL3_MOUSE	0.042	2.6
606	Cluster of Ras-related protein Rab-6B	RAB6B_MOUSE	0.042	2.6
607	Cation-independent mannose-6-phosphate receptor	MPRI_MOUSE	0.14	2.8
608	Cluster of Myosin-11	MYH11_MOUSE	0.015	3
609	Cluster of Myosin light chain 6B	MYL6B_MOUSE	0.015	3
610	Cluster of Ferritin light chain 1	FRIL1_MOUSE	0.015	3
611	Cluster of Aminopeptidase N	AMPN_MOUSE	0.0014	3.1
612	Coatomer subunit beta'	COPB2_MOUSE	0.0074	3.3
613	Urokinase-type plasminogen activator	UROK_MOUSE	0.056	3.4
614	Cluster of Ras-related protein Rab-14	RAB14_MOUSE	0.00024	3.7
615	Major vault protein	MVP_MOUSE	0.026	3.9
616	Cluster of Interferon-induced transmembrane protein 3	IFM3_MOUSE	0.00013	4.7
617	Nucleolin	NUCL_MOUSE	0.0001	6.8
618	Cathepsin B	CATB_MOUSE	0.0001	7.3
